# Supplementary material for: Eucalyptus-Mediated Synthesized Silver Nanoparticles-Coated Urinary Catheter Inhibits Microbial Migration and Biofilm Formation
Source: Nanomaterials (Basel). 2022 Nov 18;12(22):4059. doi: 10.3390/nano12224059 (PMC9699417; doi:10.3390/nano12224059)
Supplement: Supplementary file 1 [file nanomaterials-12-04059-s001.zip]

Archive with 1 entries (1 files):
- nanomaterials-2008388-Supplementary.pdf
